# Supplementary material for: A Potent PDK4 Inhibitor for Treatment of Heart Failure with Reduced Ejection Fraction
Source: Cells. 2023 Dec 30;13(1):87. doi: 10.3390/cells13010087 (PMC10777911; doi:10.3390/cells13010087)
Supplement: Supplementary file 1 [file cells-13-00087-s001.zip]

Archive with 1 entries (1 files):
- cells-2748420-supplementary.pdf
